# Supplementary material for: Comparison of Color Stability Between PMMA and Graphene-Reinforced PMMA After Being Subjected to pH Changes and Coffee
Source: Dent J (Basel). 2026 May 22;14(6):319. doi: 10.3390/dj14060319 (PMC13298966; doi:10.3390/dj14060319)
Supplement: Supplementary file 1 [file dentistry-14-00319-s001.zip]

Archive with 1 entries (1 files):
- dentistry-4262914-supplementary.xlsx
