# Supplementary material for: Comparison of Color Stability Between PMMA and Graphene-Reinforced PMMA After Being Subjected to pH Changes and Coffee
Source: Dent J (Basel). 2026 May 22;14(6):319. doi: 10.3390/dj14060319 (PMC13298966; doi:10.3390/dj14060319)
Supplement: Supplementary file 1 [file dentistry-14-00319-s001.zip › dentistry-4262914-supplementary.xlsx]

## Sheet: RGB to CieLAB
ROI	INICIAL			FINAL			Calculos
	a*	b*	L*	a*	b*	L*	(a*f-a*i)^2	(b*f-b*i)^2	( L*f-L*i)^2	Distancia Euclidea
2- 1	3.13231	7.02667	74.5055	3.03355	7.40926	78.9114	0.00975328	0.146375	19.4125	4.42364
2- 2	2.88674	7.07859	72.4731	2.90253	7.20325	76.4064	0.000249297	0.0155394	15.4705	3.93527
2- 3	2.89413	6.67892	71.4516	2.8383	6.9318	75.1573	0.00311768	0.0639502	13.7323	3.71475
2- 4	2.93817	6.68706	71.8095	2.74964	6.93729	74.0131	0.0355428	0.0626165	4.85576	2.22574
2- 5	2.84629	6.56052	71.4068	2.93766	6.92091	74.8049	0.00834897	0.12988	11.5471	3.41839
2- 6	3.01476	6.52944	71.7842	2.7095	6.72008	74.6354	0.0931841	0.0363459	8.12933	2.87382
2- 7	2.88844	6.68682	72.2959	2.84146	6.87034	74.1903	0.00220711	0.0336811	3.58861	1.90381
2- 8	2.92042	6.88185	72.3381	2.82967	6.85738	74.4616	0.00823544	0.000598983	4.50904	2.12553
2- 9	3.19564	7.07525	73.2426	2.99254	7.16387	75.8958	0.0412481	0.00785387	7.03944	2.66243
2-10	3.21637	7.18753	75.7321	3.01084	7.32128	78.4651	0.0422447	0.0178892	7.46923	2.74397
4- 1	3.06653	7.41992	76.4039	4.04263	9.60679	78.7838	0.952776	4.78241	5.66397	3.37626
4- 2	3.21234	7.203	73.9699	3.96317	9.42777	75.3739	0.563744	4.94961	1.97145	2.73584
4- 3	3.05715	7.07283	72.6859	3.73025	8.99543	73.7088	0.45307	3.69637	1.04637	2.27943
4- 4	3.00742	6.80048	71.9961	3.80374	9.32002	72.8539	0.634131	6.34807	0.735703	2.77811
4- 5	3.14599	7.00795	72.2558	3.71542	9.02686	72.7587	0.32425	4.076	0.252918	2.15712
4- 6	3.065	6.96545	72.4905	3.68334	9.05196	72.5497	0.382344	4.35349	0.00349988	2.177
4- 7	3.12658	7.13258	72.784	4.12678	10.0371	71.8292	1.00038	8.43652	0.911547	3.2169
4- 8	3.25651	7.10461	73.5114	4.02184	9.18123	73.5709	0.585732	4.31235	0.00354915	2.21396
4- 9	3.24387	7.1338	73.8945	3.72562	9.18275	74.6999	0.232091	4.19818	0.648601	2.25364
4-10	3.32831	7.52077	77.2546	4.06441	9.6992	76.7232	0.541846	4.74555	0.282361	2.36003
6- 1	3.06508	7.41124	75.9155	3.17459	7.74537	80.5177	0.0119936	0.111645	21.1806	4.61565
6- 2	3.16054	7.14797	73.7096	3.08757	7.3427	76.6952	0.00532421	0.0379203	8.91387	2.99284
6- 3	3.19391	6.84442	72.3489	2.8903	7.24482	75.1352	0.0921787	0.160321	7.76335	2.83123
6- 4	3.1848	6.83711	71.9334	2.91542	7.0412	74.2054	0.0725656	0.0416517	5.16209	2.29702
6- 5	2.91097	6.87592	72.5224	2.83206	6.76611	74.7168	0.00622705	0.0120576	4.81556	2.1986
6- 6	3.06055	6.73481	71.683	2.93442	6.89759	73.8819	0.0159101	0.0264976	4.83516	2.20852
6- 7	3.25271	6.99324	72.3873	3.02217	7.0022	74.0668	0.0531471	8.03741e-05	2.82048	1.6952
6- 8	3.11189	7.13606	72.499	2.95756	7.20598	74.4876	0.02382	0.00488935	3.9546	1.99582
6- 9	3.13125	7.13826	74.3808	2.87196	7.20267	76.478	0.0672326	0.00414818	4.39809	2.11411
6-10	3.10669	7.35407	76.0974	2.86279	7.55721	79.2496	0.0594839	0.0412657	9.93614	3.16811
8- 1	3.14839	7.26465	74.1948	3.53766	8.31347	78.2641	0.151537	1.10001	16.5589	4.22024
8- 2	2.81621	6.6772	71.6078	3.31414	7.79499	75.4976	0.247934	1.24945	15.1305	4.07773
8- 3	2.82814	6.6904	71.3918	3.19884	7.29963	73.4787	0.13742	0.37117	4.35526	2.20541
8- 4	2.56572	6.83274	71.8872	3.08762	7.31606	73.2469	0.272381	0.2336	1.84862	1.53447
8- 5	2.59726	7.0051	73.2458	2.94272	7.20593	72.6956	0.119341	0.0403329	0.302642	0.679938
8- 6	2.60991	7.05554	73.6068	3.0977	7.3008	72.7379	0.237938	0.0601538	0.755066	1.02624
8- 7	2.45165	7.07187	72.9268	3.02102	7.20087	72.3731	0.324183	0.0166421	0.306579	0.804614
8- 8	2.71231	6.8292	73.3904	3.17061	7.41863	72.4649	0.210036	0.347429	0.856394	1.18906
8- 9	2.94648	6.85679	72.4892	3.22101	7.74843	73.2532	0.0753669	0.795021	0.583698	1.20585
8-10	2.96858	7.03719	77.3069	3.25741	8.12514	76.4949	0.0834193	1.18362	0.659247	1.38791
1- 1	3.16141	10.9976	73.5477	3.0823	10.9672	73.6527	0.00625886	0.000926218	0.0110234	0.134939
1- 2	3.05004	10.5418	72.4208	2.86236	10.2234	71.2415	0.0352252	0.10136	1.39085	1.2359
1- 3	3.03225	10.2461	71.4482	2.79052	10.3244	69.9257	0.0584353	0.00613136	2.31788	1.54352
1- 4	2.8786	10.2477	71.1293	2.61535	9.93293	69.6075	0.0693046	0.0990995	2.31583	1.57614
1- 5	3.00577	10.0502	71.4388	2.85692	9.8488	69.7621	0.0221571	0.0405777	2.81136	1.69532
1- 6	3.02683	10.226	71.4834	2.78486	9.89071	69.495	0.0585491	0.112428	3.95393	2.03099
1- 7	3.02494	10.1947	71.2312	2.64534	9.90524	69.3241	0.144097	0.0837879	3.63728	1.966
1- 8	3.19952	10.4296	71.8002	2.87099	10.0742	68.9325	0.107929	0.126322	8.22381	2.90827
1- 9	3.31536	10.7465	73.7769	2.96276	9.95522	69.7932	0.124331	0.62606	15.8697	4.07677
1-10	3.5947	11.2811	76.2512	2.8473	10.4956	71.8268	0.558603	0.617009	19.5756	4.55535
3- 1	3.39189	11.8241	74.6466	4.05232	13.0403	73.649	0.436173	1.47912	0.995184	1.70601
3- 2	3.18175	11.2547	73.6563	4.19885	13.0673	69.7837	1.03449	3.2854	14.9971	4.39511
3- 3	3.31551	10.8072	72.3318	4.24255	12.8674	68.3428	0.859398	4.24459	15.9121	4.58433
3- 4	3.23422	10.5664	72.5425	3.7972	12.4927	68.4837	0.316947	3.7107	16.474	4.52787
3- 5	3.22948	10.2896	72.1277	4.00627	12.4567	67.8063	0.60341	4.69603	18.6738	4.89625
3- 6	3.25542	10.4576	72.99	3.58535	11.7393	68.1752	0.108855	1.64288	23.1825	4.99342
3- 7	3.32555	10.7135	72.7479	3.78154	11.991	68.0098	0.207929	1.63193	22.4491	4.92839
3- 8	3.32748	10.9685	73.2977	3.80988	12.5705	68.17	0.232708	2.56655	26.294	5.39381
3- 9	3.53468	11.4976	74.7959	3.80666	12.251	69.9249	0.0739737	0.567534	23.7266	4.93641
3-10	3.43408	11.7023	77.7021	3.86041	12.4614	71.9826	0.18175	0.576304	32.7123	5.78535
5- 1	3.3477	11.3042	74.5288	3.49188	11.1161	71.8047	0.0207877	0.0353624	7.42083	2.73441
5- 2	3.34802	10.6112	72.1831	3.11062	10.5214	70.3787	0.0563598	0.00806366	3.25561	1.8221
5- 3	3.22165	10.3581	72.4158	2.97858	10.3126	69.9206	0.0590855	0.00206746	6.2261	2.50744
5- 4	3.21872	10.5638	71.6305	3.05946	10.1556	69.3485	0.025361	0.166685	5.20734	2.32366
5- 5	3.15427	10.4861	72.2133	2.78089	9.99582	69.6907	0.139407	0.240344	6.36355	2.59679
5- 6	3.09851	10.3799	71.8592	2.73171	9.82183	69.1261	0.134548	0.311498	7.46987	2.81352
5- 7	3.16188	10.3261	72.6222	2.87829	9.90972	69.1921	0.0804242	0.173384	11.7652	3.46685
5- 8	3.22856	10.6652	72.7441	2.86452	10.1227	69.2351	0.132526	0.294325	12.3131	3.56931
5- 9	3.31684	11.311	74.6429	3.02616	10.3538	70.6003	0.08449	0.916299	16.3421	4.16449
5-10	3.43094	11.6168	76.7999	2.95202	10.8129	72.2352	0.229367	0.64621	20.8363	4.6596
7- 1	3.12694	10.8589	73.6083	3.54022	10.8921	68.4443	0.1708	0.0011017	26.6672	5.18064
7- 2	3.00204	10.1412	71.2226	3.26085	10.5405	69.3743	0.0669801	0.159423	3.4162	1.90856
7- 3	2.87511	10.0256	71.9946	3.1837	10.1418	69.8444	0.0952314	0.0135014	4.62355	2.17538
7- 4	2.56687	10.6127	72.8297	2.97041	9.87082	68.7837	0.162843	0.550385	16.3701	4.1332
7- 5	2.51586	10.5443	73.7623	2.92727	9.98026	68.2942	0.169257	0.318099	29.8997	5.51245
7- 6	2.66724	10.5608	74.1485	2.98882	9.72964	67.7526	0.103415	0.690778	40.9076	6.45769
7- 7	2.52478	10.6737	73.2909	2.9889	9.86249	67.2765	0.215414	0.65806	36.1726	6.08655
7- 8	2.96794	10.3932	72.563	3.12224	10.1508	66.6549	0.0238079	0.0587738	34.9062	5.91513
7- 9	2.95742	10.689	73.9802	3.00547	10.4731	68.0272	0.00230879	0.0466419	35.4386	5.95714
7-10	3.23669	11.1949	76.8045	3.41054	10.989	69.9857	0.0302264	0.0424238	46.4956	6.8241
